# Supplementary material for: Suitable Planting Area Prediction for Two Arnebia Species: An Analysis Based on Habitat and Phytochemical Suitability
Source: Plants (Basel). 2025 May 30;14(11):1669. doi: 10.3390/plants14111669 (PMC12157611; doi:10.3390/plants14111669)
Supplement: Supplementary file 1 [file plants-14-01669-s001.zip]

Archive with 1 entries (1 files):
- plants-3628409-supplementary.pdf
